# Supplementary material for: A genome-wide association study of a global rice panel reveals resistance in Oryza sativa to root-knot nematodes
Source: J Exp Bot. 2015 Nov 9;67(4):1191–200. doi: 10.1093/jxb/erv470 (PMC4753847; doi:10.1093/jxb/erv470)
Supplement: Supplementary Data [file supp_erv470_Supplementary_tables.xlsx]

## Sheet: Supplemental Table S1
Supplementary Table 1: Accession details and relative gall numbers for the Rice Diversity Panel 1
NSFTVID	Cultivar name	Country of origin	Subpopulation	Relative gall numbers
1	AGOSTANO	Italy	Temperate Japonica	1.4
3	AI-CHIAO-HONG	China	INDICA	0.7
4	ARC 10177	India	AUS	1.1
5	ARC 10352	India	AROMATIC	0.5
6	ARC 7229	India	AUS	1.8
7	ARIAS	Indonesia	Tropical Japonica	0.8
8	ASSE Y PUNG	Philippines	Tropical Japonica	0.3
10	BAGHLANI NANGARHAR	Afghanistan	Temperate Japonica	2.5
12	BASMATIC	Pakistan	AROMATIC	0.3
13	BASMATI 1	Pakistan	AUS	0.5
14	BASMATI 217	India	AROMATIC	0.8
16	BICO BRANCO	Brazil	AROMATIC	1.8
17	BINULAWAN	Philippines	INDICA	0.8
18	BJ 1	India	AUS	1.6
19	BLACK GORA	India	AUS	0.4
21	BYAKKOKU Y 5006 SELN	Australia	INDICA	0.4
24	CAROLINA GOLD	United States	Tropical Japonica	0.8
25	CAROLINA GOLD	United States	Tropical Japonica	0.5
26	CAROLINA GOLD SELN	United States	Tropical Japonica	0.6
27	CHAHORA 144	Pakistan	Tropical Japonica	0.9
28	CHAMPA TONG 54	Thailand	AUS	0.6
30	CHIEM CHANH	Vietnam	INDICA	0.7
32	CHODONGJI	South Korea	Temperate Japonica	0.8
33	CHUAN 4	Taiwan	AUS	0.6
35	CO18	India	INDICA	1
36	CS-M3	United States	Temperate Japonica	0.8
37	CUBA 65	Cuba	Tropical Japonica	1.4
40	DAM	Thailand	Tropical Japonica	0.7
43	DEE GEO WOO GEN	Taiwan	INDICA	0.9
44	DHALA SHAITTA	Bangladesh	AUS	0.9
45	DOM-SOFID	Iran	AROMATIC	1
46	DOURADO AGULHA	Brazil	Tropical Japonica	1.1
48	DULAR	India	Tropical Japonica	0.7
49	DV85	Bangladesh	AUS	0.2
50	DZ78	Bangladesh	AUS	0.8
51	EARLY WATARIBUNE	Japan	Temperate Japonica	2.3
53	FIROOZ	Iran	AROMATIC	0.8
54	FORTUNA	United States	Tropical Japonica	1.2
55	GERDEH	Iran	AROMATIC	0.3
56	GEUMOBYEO	South Korea	Temperate Japonica	1.3
57	GHARIB	Iran	INDICA	1.2
58	GHATI KAMMA NANGARHAR	Afghanistan	AUS	0.6
59	GOGO LEMPUK	Indonesia	Tropical Japonica	0.9
60	GOTAK GATIK	Indonesia	Temperate Japonica	1.7
61	GUAN-YIN-TSAN	China	INDICA	1
65	HONDURAS	Honduras	Tropical Japonica	0.9
66	HSIA-CHIOH-KEH-TU	Taiwan	INDICA	0.8
67	HU LO TAO	China	Temperate Japonica	1.3
68	I-GEO-TZE	Taiwan	INDICA	1
69	IAC 25	Brazil	Tropical Japonica	1.4
70	IGUAPE CATETO	Haiti	Tropical Japonica	1.4
71	IR 36	Philippines	INDICA	0.9
72	IR 8	Philippines	INDICA	1
73	IRAT 177	French Guiana	Tropical Japonica	1
74	IRGA 409	Brazil	INDICA	0.8
75	JAMBU	Indonesia	Tropical Japonica	0.7
76	JAYA	India	INDICA	1.4
77	JC149	India	INDICA	0.9
78	JHONA 349	India	AUS	1
79	JOUIKU 393G	Japan	Temperate Japonica	1.3
81	KALAMKATI	India	AUS	1
83	KAMENOO	Japan	Temperate Japonica	1.6
84	KANIRANGA	Indonesia	Tropical Japonica	0.9
85	KASALATH	India	AUS	0.7
87	KERITING TINGII	Indonesia	Tropical Japonica	0.5
88	KHAO GAEW	Thailand	AUS	0.5
89	KHAO HAWM	Thailand	Tropical Japonica	1.3
90	KIANG-CHOU-CHIU	Taiwan	INDICA	0.7
92	KINASTANO	Philippines	Tropical Japonica	1.4
93	KITRANA 508	Madagascar	AROMATIC	0.8
94	KOSHIHIKARI	Japan	Temperate Japonica	2.3
95	KOTOBUKI MOCHI	Japan	Tropical Japonica	0.9
96	KU115	Thailand	Tropical Japonica	0.3
97	KUN-MIN-TSIEH-HUNAN	China	INDICA	0.8
99	LAC 23	Liberia	Tropical Japonica	0.9
101	LEMONT	United States	Tropical Japonica	1.6
102	LEUNG PRATEW	Thailand	AUS	1.4
103	LUK TAKHAR	Afghanistan	Temperate Japonica	1.4
104	MANSAKU	Japan	Temperate Japonica	1.6
105	MEHR	Iran	AUS	0.7
106	MING HUI	China	INDICA	0.7
107	MIRITI	Bangladesh	Tropical Japonica	0.5
108	MOROBEREKAN	Guinea	Tropical Japonica	0.9
110	MUDGO	India	INDICA	0.8
111	[N 22?]	India	Tropical Japonica	1.1
112	N12	India	AROMATIC	2
113	NORIN 20	Japan	Temperate Japonica	1.8
116	NPE 844	Pakistan	Tropical Japonica	2
117	O-LUEN-CHEUNG	Taiwan	INDICA	1.1
118	ORO	Chile	Temperate Japonica	1.8
120	OS6	Nigeria	Tropical Japonica	1.2
121	OSTIGLIA	Argentina	Temperate Japonica	0.9
122	PADI KASALLE	Indonesia	Tropical Japonica	0.9
123	PAGAIYAHAN	Taiwan	INDICA	1.4
125	PAO-TOU-HUNG	China	INDICA	0.5
127	PATNAI 23	India	Tropical Japonica	1.2
128	PATO DE GALLINAZO	Australia	Temperate Japonica	1.6
129	PEH-KUH	Taiwan	INDICA	1.4
130	PEH-KUH-TSAO-TU	Taiwan	INDICA	1.2
131	PHUDUGEY	Bhutan	AUS	1.2
132	RATHUWEE	Sri Lanka	INDICA	0.7
133	RIKUTO KEMOCHI	Japan	Temperate Japonica	1.2
134	ROMEO	Italy	Temperate Japonica	1.4
135	RT 1031-69	Zaire	Tropical Japonica	1.4
137	RTS14	Vietnam	INDICA	0.4
138	RTS4	Vietnam	INDICA	0.8
139	S4542A3-49B-2B12	United States	Tropical Japonica	0.5
140	SATURN	United States	Tropical Japonica	1
141	SERATOES HARI	Indonesia	INDICA	1
142	SHAI-KUH	China	INDICA	1.2
143	SHINRIKI	Japan	Temperate Japonica	1.9
144	SHOEMED	United States	Temperate Japonica	1.2
145	SHORT GRAIN	Thailand	INDICA	1.3
147	SINAMPAGA SELECTION	Philippines	Tropical Japonica	1.1
148	SINTANE DIOFOR	Burkina Faso	INDICA	1.4
149	SINAGUING	Philippines	Tropical Japonica	0.5
150	SULTANI	Egypt	Tropical Japonica	0.7
151	SUWEON	Korea	Temperate Japonica	0.8
152	T 1	India	AUS	0.9
153	T26	India	AUS	1.1
154	TA HUNG KU	China	Temperate Japonica	1.5
155	TA MAO TSAO	China	Temperate Japonica	4.6
156	TAICHUNG NATIVE 1	Taiwan	INDICA	1.5
157	TAINAN IKU 487	Taiwan	Temperate Japonica	1.6
158	TAIPEI 309	Taiwan	Temperate Japonica	4.5
160	TCHAMPA	Iran	AROMATIC	1.4
161	TE QING	China	INDICA	1.5
162	TKM6	India	INDICA	1.6
163	TADUCAN	Philippines	INDICA	1.9
165	TREMBESE	Indonesia	Tropical Japonica	2.1
166	TSIPALA 421	Madagascar	INDICA	2
167	B6616A4-22-BK-5-4	United States	Tropical Japonica	1.5
170	WELLS	United States	Tropical Japonica	2.1
171	ZHE 733	China	INDICA	1.3
172	ZHENSHAN 2	China	INDICA	1.4
173	NIPPONBARE	Japan	Temperate Japonica	2
174	AZUCENA	Philippines	Tropical Japonica	1.7
175	1021	Guatemala	Tropical Japonica	1.2
176	583	Ecuador	Tropical Japonica	1.6
177	68-2		Temperate Japonica	2.1
178	ARC 6578	India	AUS	1.1
179	BELLARDONE	France	Temperate Japonica	1.7
180	BENLLOK	Peru	Temperate Japonica	5
181	BERGREIS	Austria	Temperate Japonica	2
182	BLUE ROSE SUPREME	United States	Tropical Japonica	1.3
183	BOA VISTA	El Salvador	Tropical Japonica	1.7
184	BOMBON	Spain	Temperate Japonica	2.3
185	BRITISH HONDURAS CREOLE	Belize	Tropical Japonica	1.6
186	BUL ZO	South Korea	Temperate Japonica	2.7
187	C57-5043	United States	Tropical Japonica	1.3
188	COPPOCINA	Bulgaria	Tropical Japonica	1.4
189	CRIOLLO LA FRIA	Venezuela	INDICA	2
190	DELREX	United States	Tropical Japonica	1.2
191	DOM ZARD	Iran	AROMATIC	1.8
192	ERYTHROCEROS HOKKAIDO	Poland	Temperate Japonica	1.3
193	FOSSA AV	Burkina Faso	Tropical Japonica	1.5
195	IRAT 13	Cote D'Ivoire	Tropical Japonica	1.5
196	JM70	Mali (GRIN)	INDICA	0.6
198	LEAH	Bulgaria	Tropical Japonica	1.2
199	MOJITO COLORADO	Bolivia	Tropical Japonica	1.4
200	P 737	Pakistan	AUS	1.7
201	PATE BLANC MN 1	Cote D'Ivoire	Tropical Japonica	1.7
202	PRATAO	Brazil	Tropical Japonica	1.4
203	RADIN EBOS 33	Malaysia	INDICA	0.8
204	RAZZA 77	Italy	Temperate Japonica	2.1
205	RINALDO BERSANI	Italy	Temperate Japonica	1.3
207	SIGADIS	Indonesia	INDICA	0.8
208	SLO 17	India	INDICA	1.9
209	TCHIBANGA	Gabon	INDICA	1.2
210	THAVALU	Sri Lanka	AUS	0.7
212	WC 2810	Micronesia	Tropical Japonica	1.5
213	WC 3397	Jamaica	Tropical Japonica	0.5
214	WC 4419	Honduras	Tropical Japonica	0.9
215	WC 4443	Bolivia	Tropical Japonica	1.1
216	YABANI MONTAKHAB 7	Egypt	Temperate Japonica	1.6
218	PI 298967-1	Australia	Temperate Japonica	0.8
220	AZERBAIDJANICA	Azerbaijan	Temperate Japonica	1.3
221	SADRI BELYI	Azerbaijan	AROMATIC	1.1
222	PARAIBA CHINES NOVA	Brazil	INDICA	1
228	CA 902/B/2/1	Chad	AUS	1.1
229	NIQUEN	Chile	Tropical Japonica	1.7
231	HUNAN EARLY DWARF NO. 3	China	INDICA	1
232	SHANGYU 394	China	Temperate Japonica	1.2
233	SUNG LIAO 2	China	Temperate Japonica	2
234	AIJIAONANTE	China	INDICA	1.2
235	SZE GUEN ZIM	China	INDICA	1.6
237	ESTRELA	Colombia	Tropical Japonica	2.1
238	WAB56-104	Cote D'Ivoire	Tropical Japonica	1.5
239	WAB 502-13-4-1	Cote D'Ivoire	Tropical Japonica	1.1
240	WAB 501-11-5-1	Cote D'Ivoire	Tropical Japonica	1.7
241	ECIA76-S89-1	Cuba	INDICA	0.6
242	27	Dominican Republic	Tropical Japonica	1.8
243	TROPICAL RICE	Ecuador	Temperate Japonica	1.5
245	SAB INI	Egypt	Temperate Japonica	2.2
246	SARAYA	Fiji	AUS	0.6
247	DESVAUXII	Former Soviet Union	Temperate Japonica	1.4
248	CAUCASICA	Former Soviet Union	Temperate Japonica	1.4
249	PIRINAE 69	Former Yugoslavia	Temperate Japonica	1.2
250	BULGARE	France	Temperate Japonica	0.7
251	H256-76-1-1-1	Argentina	Tropical Japonica	1.1
252	DJIMORON	Guinea	INDICA	0.8
253	GUINEANDAO	Guinea	Tropical Japonica	1.2
254	HON CHIM	Hong Kong	INDICA	1.1
255	PAI HOK GLUTINOUS	Hong Kong	INDICA	1.2
256	ROMANICA	Hungary	Temperate Japonica	0.5
257	AGUSITA	Hungary	Temperate Japonica	0.4
258	TIA BURA	Indonesia	Tropical Japonica	0.5
262	HALWA GOSE RED	Iraq	AUS	2.5
263	MARATELLI	Italy	Temperate Japonica	1.1
264	BALDO	Italy	Temperate Japonica	0.5
265	VIALONE	Italy	Temperate Japonica	0.5
267	HATSUNISHIKI	Japan	Temperate Japonica	1.6
268	VAVILOVI	Kazakhstan	Temperate Japonica	3.6
269	SUNDENSIS	Kazakhstan	INDICA	0.4
270	OSOGOVKA	Macedonia	Temperate Japonica	1.8
271	M. BLATEC	Macedonia	Temperate Japonica	0.6
274	PADI PAGALONG	Malaysia	Tropical Japonica	1.6
275	SRI MALAYSIA DUA	Malaysia	Temperate Japonica	0.6
276	KAUKAU	Mali	AUS	0.4
277	GAMBIAKA SEBELA	Mali	Temperate Japonica	1.5
278	C1-6-5-3	Mexico	Temperate Japonica	1.4
279	KON SUITO	Mongolia	Temperate Japonica	1.1
280	SAKU	Mongolia	Tropical Japonica	1.5
281	PATNA	Morocco	Temperate Japonica	1.4
282	TRIOMPHE DU MAROC	Morocco	Temperate Japonica	2.7
283	CHIBICA	Mozambique	Temperate Japonica	0.7
284	IR-44595	Nepal	INDICA	1.2
285	TOX 782-20-1	Nigeria	Tropical Japonica	1.2
286	IITA 135	Nigeria	Tropical Japonica	1.9
287	ZERAWCHANICA KARATALSKI	Poland	Temperate Japonica	3.7
288	ITALICA CAROLINA	Poland	Temperate Japonica	1.3
289	LUSITANO	Portugal	Temperate Japonica	3.6
290	AMPOSTA	Puerto Rico	Temperate Japonica	2.2
291	TOPLOEA 70/76	Romania	Temperate Japonica	1.8
294	SL 22-613	Sierra Leone	INDICA	1.5
295	BOMBILLA	Spain	Temperate Japonica	3
296	DOSEL	Spain	Temperate Japonica	1.4
297	BAHIA	Spain	Temperate Japonica	1.9
298	LD 24	Sri Lanka	INDICA	0
299	SML 242	Suriname	INDICA	0.8
300	SML KAPURI	Suriname	Temperate Japonica	2.7
302	WIR 3039	Tajikistan	Temperate Japonica	1.9
303	KIHOGO	Tanzania	Temperate Japonica	3.2
306	WIR 3764	Uzbekistan	Temperate Japonica	1.7
307	UZBEKSKIJ 2	Uzbekistan	Temperate Japonica	3.1
308	LLANERO 501	Venezuela	Tropical Japonica	1.2
310	R 101	Zaire	Tropical Japonica	1.1
311	56-122-23	Thailand	Temperate Japonica	1.1
312	ASWINA 330	Bangladesh	AUS	0.7
313	BR24	Bangladesh	INDICA	1
314	CTG 1516	Bangladesh	AUS	0.6
315	DAWEBYAN	Myanmar	INDICA	0.8
316	DD 62	Bangladesh	AUS	0.9
317	DJ 123	Bangladesh	AUS	1.3
318	DJ 24	Bangladesh	AUS	1.3
319	DK 12	Bangladesh	AUS	0.5
320	DM 43	Bangladesh	AUS	0.8
321	DM 56	Bangladesh	AUS	1.1
322	DM 59	Bangladesh	AUS	0.7
323	DNJ 140	Bangladesh	AUS	1.8
324	DV 123	Bangladesh	AUS	1.3
325	EMATA A 16-34	Myanmar	INDICA	1.8
326	GHORBHAI	Bangladesh	AUS	0.7
327	GORIA	Bangladesh	AUS	1.5
328	JAMIR	Bangladesh	AUS	1.1
329	KACHILON	Bangladesh	AUS	1.2
330	KHAO PAHK MAW	Thailand	AUS	0.1
331	KHAO TOT LONG 227	Thailand	AUS	0.9
333	LEUANG HAWN	Thailand	Temperate Japonica	2.3
334	LOMELLO	Thailand	Temperate Japonica	2.6
336	PAUNG MALAUNG	Myanmar	AUS	1.4
337	SABHARAJ	Bangladesh	INDICA	0.9
338	SITPWA	Myanmar	Temperate Japonica	2.6
339	YODANYA	Myanmar	INDICA	1.2
341	SHIRKATI	Afghanistan	AUS	0.9
342	CENIT	Argentina	Tropical Japonica	0.9
343	VICTORIA F.A.	Argentina	Temperate Japonica	1.8
345	DZ 193	Bangladesh	AUS	1.2
346	KARKATI 87	Bangladesh	AUS	0.6
347	CREOLE	Belize	Tropical Japonica	2.4
353	ARC 10376	India	AUS	1.3
354	BALA	India	INDICA	0.7
355	ASD 1	India	Temperate Japonica	2.9
356	JC 117	India	INDICA	0.6
357	9524	India	AUS	1.4
358	ARC 10086	India	Temperate Japonica	2.2
359	SURJAMKUHI	India	AUS	0.9
360	PTB 30	India	AUS	1.2
361	[F.R. 13A?]	India	AUS	1.2
363	EDOMEN SCENTED	Japan	Temperate Japonica	1.6
364	RIKUTO NORIN 21	Japan	Temperate Japonica	1.8
365	SHIROGANE	Japan	Temperate Japonica	2.2
366	KIUKI NO. 46	Japan	Temperate Japonica	1.1
368	DEOKJEOKJODO	Korea	Temperate Japonica	1.9
369	SATHI	Pakistan	AUS	0.9
370	COARSE	Pakistan	AUS	1.2
371	SANTHI SUFAID	Pakistan	AUS	0.6
372	SUFAID	Pakistan	AUS	0.7
Aberdeen check	AZUCENA	Philippines	Tropical Japonica	1.5
Aberdeen check	BALA	India	INDICA	0.5

## Sheet: Supplemental Table S2
Supplementary Table 2: List of Gene 200 kb either side of the significant SNPs
QTL	Gene start (bp)	Locus	Up or down regulated in Ji et al. (2013)	Up or down regulated in Kyndt et al. (2012)	Rice Genome Project Annotation
1	42350927	LOC_Os01g73000			copine, putative, expressed
1	42358083	LOC_Os01g73005	Up		expressed protein
1	42369770	LOC_Os01g73024	Up	Up	expressed protein
1	42377194	LOC_Os01g73040	Up		CBS domain-containing protein, putative, expressed
1	42388274	LOC_Os01g73060			expressed protein
1	42392184	LOC_Os01g73070			expressed protein
1	42393512	LOC_Os01g73080			expressed protein
1	42401748	LOC_Os01g73090			expressed protein
1	42411939	LOC_Os01g73110			expressed protein
1	42413338	LOC_Os01g73120			expressed protein
1	42417816	LOC_Os01g73130			vacuolar ATP synthase, putative, expressed
1	42419164	LOC_Os01g73140			ubiquitin-fold modifier 1 precursor, putative, expressed
1	42421671	LOC_Os01g73150	Up		expressed protein
1	42425424	LOC_Os01g73160	Up		40S ribosomal protein S10, putative, expressed
1	42429502	LOC_Os01g73170			peroxidase precursor, putative, expressed
1	42433901	LOC_Os01g73180			expressed protein
1	42436589	LOC_Os01g73190			peroxidase precursor, putative, expressed
1	42441660	LOC_Os01g73200			peroxidase precursor, putative, expressed
1	42443617	LOC_Os01g73210			expressed protein
1	42446001	LOC_Os01g73220			peroxidase precursor, putative, expressed
1	42447904	LOC_Os01g73230			syntaxin 6, putative, expressed
1	42451123	LOC_Os01g73234			thioredoxin, putative, expressed
1	42456839	LOC_Os01g73240			expressed protein
1	42460555	LOC_Os01g73250			abscisic stress-ripening, putative, expressed
1	42467067	LOC_Os01g73260			hypothetical protein
1	42470327	LOC_Os01g73270			expressed protein
1	42472609	LOC_Os01g73280	Up		expressed protein
1	42474669	LOC_Os01g73290			expressed protein
1	42479663	LOC_Os01g73300	Up		VAMP-like protein YKT62, putative, expressed
1	42484073	LOC_Os01g73310	Up		actin, putative, expressed
1	42526911	LOC_Os01g73370			S-locus lectin protein kinase family protein, putative, expressed
1	42532251	LOC_Os01g73390			expressed protein
1	42537688	LOC_Os01g73400			hypothetical protein
1	42541330	LOC_Os01g73410			FYVE zinc finger domain containing protein, expressed
1	42547599	LOC_Os01g73420			mitochondrial carrier protein, putative, expressed
1	42549843	LOC_Os01g73430	Up		RNA polymerase IV largest subunit, putative, expressed
1	42559048	LOC_Os01g73440	Up		expressed protein
1	42562817	LOC_Os01g73450	Up		amino acid kinase, putative, expressed
1	42567843	LOC_Os01g73460			ATXR, putative, expressed
1	42574827	LOC_Os01g73470			growth inhibition and differentiation-related protein 88, putative, expressed
1	42579342	LOC_Os01g73480			acetyltransferase, GNAT family protein, expressed
1	42585170	LOC_Os01g73490			expressed protein
1	42587236	LOC_Os01g73500			expressed protein
1	42590881	LOC_Os01g73514			5-oxoprolinase, putative, expressed
1	42601170	LOC_Os01g73530			ABC transporter, ATP-binding protein, putative, expressed
1	42613763	LOC_Os01g73540			YGGT family protein, putative, expressed
1	42614788	LOC_Os01g73550			mitochondrial-processing peptidase subunit alpha, mitochondrial precursor, putative, expressed
1	42618474	LOC_Os01g73560			leucine rich repeat domain containing protein, putative, expressed
1	42626321	LOC_Os01g73580			glycosyl hydrolases, putative, expressed
1	42635728	LOC_Os01g73590			transporter family protein, putative, expressed
1	42638856	LOC_Os01g73604			LSM domain containing protein, expressed
1	42646047	LOC_Os01g73620			expressed protein
1	42654494	LOC_Os01g73630			rhoGAP domain containing protein, expressed
1	42656421	LOC_Os01g73640			expressed protein
1	42663532	LOC_Os01g73644			expressed protein
1	42668313	LOC_Os01g73650			expressed protein
1	42673021	LOC_Os01g73656			expressed protein
1	42679241	LOC_Os01g73662			expressed protein
1	42684868	LOC_Os01g73670			expressed protein
1	42689893	LOC_Os01g73680	Up		aspartyl aminopeptidase, putative, expressed
1	42695091	LOC_Os01g73690	Up		pentatricopeptide, putative, expressed
1	42699971	LOC_Os01g73700			RCLEA2 - Root cap and Late embryogenesis related family protein precursor, putative, expressed
1	42704282	LOC_Os01g73710			RCLEA3 - Root cap and Late embryogenesis related family protein precursor, putative, expressed
1	42706524	LOC_Os01g73720			RCLEA4 - Root cap and Late embryogenesis related family protein precursor, expressed
1	42710696	LOC_Os01g73730			RCLEA5 - Root cap and Late embryogenesis related family protein precursor, expressed
1	42713303	LOC_Os01g73740			lipase, putative, expressed
1	42715724	LOC_Os01g73750			Leucine Rich Repeat family protein, expressed
1	42723514	LOC_Os01g73760			IPP transferase, putative, expressed
1	42727426	LOC_Os01g73770			dehydration-responsive element-binding protein, putative, expressed
1	42735992	LOC_Os01g73780	Up		chloroplast outer envelope 24 kD protein, putative, expressed
1	42738667	LOC_Os01g73790			NAD dependent epimerase/dehydratase family protein, putative, expressed
1	42752981	LOC_Os01g73800			expressed protein
1	42757831	LOC_Os01g73810			ATCHX15, putative, expressed
1	42760339	LOC_Os01g73820			expressed protein
1	42771227	LOC_Os01g73830			expressed protein
1	42774834	LOC_Os01g73840			expressed protein
3.1	8339941	LOC_Os03g15250			lectin-like receptor kinase, putative, expressed
3.1	8346452	LOC_Os03g15260			expressed protein
3.1	8352021	LOC_Os03g15270			gibberellin receptor GID1L2, putative, expressed
3.1	8361117	LOC_Os03g15280			hypothetical protein
3.1	8369347	LOC_Os03g15290	Up		beclin-1, putative, expressed
3.1	8371397	LOC_Os03g15300			hypothetical protein
3.1	8384206	LOC_Os03g15320			glyoxal oxidase-related, putative, expressed
3.1	8386579	LOC_Os03g15330			expressed protein
3.1	8396569	LOC_Os03g15340		Up	plastocyanin-like domain containing protein, putative, expressed
3.1	8398817	LOC_Os03g15350			Sel1 repeat domain containing protein, putative, expressed
3.1	8406853	LOC_Os03g15360			nmrA-like family domain containing protein, expressed
3.1	8409934	LOC_Os03g15370			ubiquitin fusion protein, putative, expressed
3.1	8413175	LOC_Os03g15380	Up		expressed protein
3.1	8415632	LOC_Os03g15390			GA17271-PA, putative, expressed
3.1	8429310	LOC_Os03g15410			expressed protein
3.1	8434789	LOC_Os03g15420			dynamin family protein, putative, expressed
3.1	8437361	LOC_Os03g15430			Ser/Thr protein phosphatase family protein, putative, expressed
3.1	8458131	LOC_Os03g15440			basic helix-loop-helix, putative, expressed
3.1	8487523	LOC_Os03g15460		Up	expressed protein
3.1	8497496	LOC_Os03g15470			expressed protein
3.1	8501364	LOC_Os03g15480			heat shock protein DnaJ, putative, expressed
3.1	8507021	LOC_Os03g15490			hypothetical protein
3.1	8530910	LOC_Os03g15530	Up		expressed protein
3.1	8546944	LOC_Os03g15540			HEAT repeat family protein, putative, expressed
3.1	8558745	LOC_Os03g15550			phosphatidylinositol-4-phosphate 5-kinase, putative, expressed
3.1	8568445	LOC_Os03g15560	Up		wibg, putative, expressed
3.1	8572865	LOC_Os03g15570	Up		STE_MEKK_ste11_MAP3K.12 - STE kinases include homologs to sterile 7, sterile 11 and sterile 20 from yeast, expressed
3.1	8581500	LOC_Os03g15580			AT hook motif family protein, expressed
3.1	8597328	LOC_Os03g15590	Up		eukaryotic translation initiation factor, putative, expressed
3.1	8603939	LOC_Os03g15600			expressed protein
3.1	8623309	LOC_Os03g15630			harpin-induced protein 1 domain containing protein, expressed
3.1	8627917	LOC_Os03g15640			expressed protein
3.1	8629761	LOC_Os03g15650			vacuolar sorting protein, putative, expressed
3.1	8635965	LOC_Os03g15660			AP2 domain containing protein, expressed
3.1	8641812	LOC_Os03g15670			hypothetical protein
3.1	8651497	LOC_Os03g15680			nodulation-signaling pathway 2 protein, putative, expressed
3.1	8656387	LOC_Os03g15690			phosphate carrier protein, mitochondrial precursor, putative, expressed
3.1	8660124	LOC_Os03g15700			splicing factor 3A subunit 2, putative, expressed
3.1	8664064	LOC_Os03g15710			strictosidine synthase, putative, expressed
3.1	8668090	LOC_Os03g15720			expressed protein
3.1	8673598	LOC_Os03g15730			S-RNase-binding protein, putative, expressed
3.1	8679110	LOC_Os03g15740			uncharacterized TPR repeat-containing protein, putative, expressed
3.1	8683553	LOC_Os03g15750			ASC1, putative, expressed
3.1	8688386	LOC_Os03g15760			expressed protein
3.1	8698047	LOC_Os03g15770			tyrosine protein kinase domain containing protein, putative, expressed
3.1	8702788	LOC_Os03g15780			anthranilate synthase component I-1, chloroplast precursor, putative, expressed
3.1	8712632	LOC_Os03g15790			ZOS3-08 - C2H2 zinc finger protein, expressed
3.1	8718110	LOC_Os03g15800			B4-BTB2 - Bric-a-Brac, Tramtrack, Broad Complex BTB domain with B4 subfamily conserved sequence, expressed
3.1	8720361	LOC_Os03g15810			AAA-type ATPase family protein, putative, expressed
3.1	8728642	LOC_Os03g15820			expressed protein
3.1	8737120	LOC_Os03g15840			glycosyl transferase, group 1 domain containing protein, expressed
3.1	8741871	LOC_Os03g15850			josephin, putative, expressed
3.1	8749799	LOC_Os03g15860			mitochondrial carrier protein, putative, expressed
3.1	8753551	LOC_Os03g15870	Up		ribosomal protein L4, putative, expressed
3.1	8761498	LOC_Os03g15880			coronatine-insensitive protein, putative, expressed
3.1	8767518	LOC_Os03g15890	Up		RNA recognition motif containing protein, expressed
3.1	8788612	LOC_Os03g15910			membrane protein, putative, expressed
3.1	8788612	LOC_Os03g15920			expressed protein
3.1	8790747	LOC_Os03g15930	Up		OTU-like cysteine protease family protein, putative, expressed
3.1	8797848	LOC_Os03g15940	Up		OsWLIM2 - LIM domain protein, putative actin-binding protein and transcription factor, expressed
3.1	8800461	LOC_Os03g15950			enolase, putative, expressed
3.2	25800415	LOC_Os03g45710		Up	2Fe-2S iron-sulfur cluster binding domain containing protein, expressed
3.2	25801614	LOC_Os03g45720	Up		glyoxalase family protein, putative, expressed
3.2	25805321	LOC_Os03g45730			DNA-binding protein-like, putative, expressed
3.2	25832041	LOC_Os03g45740			transferase family protein, putative, expressed
3.2	25837764	LOC_Os03g45744			hypothetical protein
3.2	25843447	LOC_Os03g45750	Up	Up	DUF260 domain containing protein, putative, expressed
3.2	25846175	LOC_Os03g45760			expressed protein
3.2	25850658	LOC_Os03g45770	Up		expressed protein
3.2	25859575	LOC_Os03g45779			expressed protein
3.2	25862463	LOC_Os03g45790			expressed protein
3.2	25866208	LOC_Os03g45800			OsSAUR14 - Auxin-responsive SAUR gene family member, expressed
3.2	25884304	LOC_Os03g45830			OsSAUR15 - Auxin-responsive SAUR gene family member
3.2	25893200	LOC_Os03g45850			OsSAUR16 - Auxin-responsive SAUR gene family member, expressed
3.2	25898706	LOC_Os03g45860			OsSAUR17 - Auxin-responsive SAUR gene family member, expressed
3.2	25908342	LOC_Os03g45870			expressed protein
3.2	25912148	LOC_Os03g45880			expressed protein
3.2	25922371	LOC_Os03g45890			hypothetical protein
3.2	25932445	LOC_Os03g45900			expressed protein
3.2	25939150	LOC_Os03g45910			F-box/LRR-repeat protein 16, putative, expressed
3.2	25942717	LOC_Os03g45920			tubulin/FtsZ domain containing protein, putative, expressed
3.2	25960079	LOC_Os03g45930			expressed protein
3.2	25972225	LOC_Os03g45960			thaumatin, putative, expressed
3.2	25978468	LOC_Os03g45970	Up		expressed protein
3.2	25992195	LOC_Os03g45980			expressed protein
3.2	25999703	LOC_Os03g45990			expressed protein
3.2	26008989	LOC_Os03g46010			expressed protein
3.2	26015990	LOC_Os03g46030			expressed protein
3.2	26018813	LOC_Os03g46040			expressed protein
3.2	26029239	LOC_Os03g46052			expressed protein
3.2	26032940	LOC_Os03g46060		Up	thaumatin family domain containing protein, expressed
3.2	26034426	LOC_Os03g46070		Up	thaumatin, putative, expressed
3.2	26064147	LOC_Os03g46090			endonuclease/exonuclease/phosphatase family domain containing protein, expressed
3.2	26070498	LOC_Os03g46100			cupin domain containing protein, expressed
3.2	26073641	LOC_Os03g46110			LTPL94 - Protease inhibitor/seed storage/LTP family protein precursor, expressed
3.2	26078776	LOC_Os03g46120			OsFBX100 - F-box domain containing protein
3.2	26093867	LOC_Os03g46140			OsFBX101 - F-box domain containing protein, expressed
3.2	26096042	LOC_Os03g46150			LTPL72 - Protease inhibitor/seed storage/LTP family protein precursor, expressed
3.2	26114966	LOC_Os03g46180			LTPL71 - Protease inhibitor/seed storage/LTP family protein precursor, expressed
3.2	26117499	LOC_Os03g46190			parafibromin, putative, expressed
3.2	26119968	LOC_Os03g46200			acetyltransferase, GNAT family, putative, expressed
3.2	26144082	LOC_Os03g46240			hypothetical protein
3.2	26147599	LOC_Os03g46250		Up	acetyltransferase, GNAT family, putative, expressed
3.2	26152125	LOC_Os03g46260	Up		DUF581 domain containing protein, expressed
4.1	315020	LOC_Os04g01460			expressed protein
4.1	316366	LOC_Os04g01470			O-methyltransferase, putative, expressed
4.1	321281	LOC_Os04g01480			zinc finger C-x8-C-x5-C-x3-H type family protein, expressed
4.1	333972	LOC_Os04g01490	Down		zinc finger, C3HC4 type, domain containing protein, expressed
4.1	346608	LOC_Os04g01500			expressed protein
4.1	354027	LOC_Os04g01510			DUF1295 domain containing protein, putative, expressed
4.1	357591	LOC_Os04g01520			expressed protein
4.1	364005	LOC_Os04g01530	Up		adenylate kinase, putative, expressed
4.1	370770	LOC_Os04g01540			expressed protein
4.1	375410	LOC_Os04g01550			peroxidase precursor, putative, expressed
4.1	381947	LOC_Os04g01560			expressed protein
4.1	386001	LOC_Os04g01570			invertase/pectin methylesterase inhibitor family protein, putative, expressed
4.1	390850	LOC_Os04g01580			expressed protein
4.1	396481	LOC_Os04g01590	Up		arginase, putative, expressed
4.1	400957	LOC_Os04g01600			erythronate-4-phosphate dehydrogenase domain containing protein, expressed
4.1	410379	LOC_Os04g01610			expressed protein
4.1	433258	LOC_Os04g01640			expressed protein
4.1	443309	LOC_Os04g01650			erythronate-4-phosphate dehydrogenase domain containing protein, expressed
4.1	446012	LOC_Os04g01660			erythronate-4-phosphate dehydrogenase domain containing protein, expressed
4.1	453419	LOC_Os04g01674			erythronate-4-phosphate dehydrogenase domain containing protein, expressed
4.1	463738	LOC_Os04g01690			pyridoxal-dependent decarboxylase protein, putative, expressed
4.1	471100	LOC_Os04g01710			cysteine proteinase At4g11310 precursor, putative, expressed
4.1	474156	LOC_Os04g01720			expressed protein
4.1	479525	LOC_Os04g01730			hypothetical protein
4.1	483241	LOC_Os04g01740	Up		heat shock protein, putative, expressed
4.1	489135	LOC_Os04g01750			expressed protein
4.1	498789	LOC_Os04g01780			uncharacterized ACR, COG1399 family protein, expressed
4.1	515550	LOC_Os04g01800			hypothetical protein
4.1	520182	LOC_Os04g01810			terpene synthase, putative, expressed
4.1	529344	LOC_Os04g01830			latency associated nuclear antigen, putative
4.1	537367	LOC_Os04g01850			hypothetical protein
4.1	541767	LOC_Os04g01860			cysteine-rich receptor-like protein kinase 7 precursor, putative, expressed
4.1	545744	LOC_Os04g01874			protein kinase, putative, expressed
4.1	560485	LOC_Os04g01890			protein kinase, putative, expressed
4.1	568843	LOC_Os04g01910			legume lectins beta domain containing protein, putative, expressed
4.1	570477	LOC_Os04g01920			expressed protein
4.1	585941	LOC_Os04g01930			exostosin family protein, putative, expressed
4.1	588966	LOC_Os04g01940			expressed protein
4.1	593318	LOC_Os04g01950			legume lectins beta domain containing protein, putative, expressed
4.1	599973	LOC_Os04g01960			expressed protein
4.1	602300	LOC_Os04g01970			SWI/SNF-related matrix-associated actin-dependent regulator of chromatin subfamily C member, putative, expressed
4.1	610122	LOC_Os04g01980			receptor protein kinase, putative, expressed
4.1	613779	LOC_Os04g01990	Up		pentatricopeptide domain containing protein, putative, expressed
4.1	617482	LOC_Os04g02000			zinc finger family protein, putative, expressed
4.1	627424	LOC_Os04g02010			hypothetical protein
4.1	633298	LOC_Os04g02020			hypothetical protein
4.1	639804	LOC_Os04g02030			rp1, putative, expressed
4.1	644095	LOC_Os04g02040			NBS-LRR, putative, expressed
4.1	646157	LOC_Os04g02050			bifunctional 3-phosphoadenosine 5-phosphosulfate synthetase, putative, expressed
4.1	657471	LOC_Os04g02060			expressed protein
4.1	661144	LOC_Os04g02070	Down		expressed protein
4.1	679550	LOC_Os04g02100			expressed protein
4.1	681115	LOC_Os04g02110			disease resistance protein RGA3, putative, expressed
4.1	692760	LOC_Os04g02120			expressed protein
4.2	1209884	LOC_Os04g02980		Up	OsSub33 - Putative Subtilisin homologue, expressed
4.2	1218482	LOC_Os04g02990			subtilisin-like protease, putative, expressed
4.2	1226493	LOC_Os04g03010			hypothetical protein
4.2	1229902	LOC_Os04g03020			expressed protein
4.2	1248450	LOC_Os04g03050			OsSub34 - Putative Subtilisin homologue, expressed
4.2	1266118	LOC_Os04g03080			subtilase family protein, putative, expressed
4.2	1279948	LOC_Os04g03100			OsSub35 - Putative Subtilisin homologue, expressed
4.2	1301951	LOC_Os04g03130			hypothetical protein
4.2	1306333	LOC_Os04g03140			expressed protein
4.2	1320596	LOC_Os04g03164			expressed protein
4.2	1329656	LOC_Os04g03180			disease resistance protein, putative, expressed
4.2	1352142	LOC_Os04g03200			expressed protein
4.2	1358663	LOC_Os04g03210			receptor kinase, putative, expressed
4.2	1366140	LOC_Os04g03220			expressed protein
4.2	1408670	LOC_Os04g03310			expressed protein
4.2	1411107	LOC_Os04g03320			jacalin-like lectin domain containing protein, expressed
4.2	1444093	LOC_Os04g03360			jacalin-like lectin domain containing protein, expressed
4.2	1446738	LOC_Os04g03370			cysteine-rich receptor-like protein kinase 41 precursor, putative, expressed
4.2	1451781	LOC_Os04g03380			legume lectins beta domain containing protein, putative, expressed
4.2	1454064	LOC_Os04g03390			expressed protein
4.2	1530394	LOC_Os04g03510			expressed protein
4.2	1531391	LOC_Os04g03520			expressed protein
4.2	1534925	LOC_Os04g03530			cysteine-rich receptor-like protein kinase 37 precursor, putative, expressed
4.2	1562252	LOC_Os04g03579			protein kinase, putative, expressed
4.3	1676609	LOC_Os04g03760			expressed protein
4.3	1702003	LOC_Os04g03796			OsSub37 - Putative Subtilisin homologue, expressed
4.3	1714652	LOC_Os04g03810			OsSub38 - Putative Subtilisin homologue, expressed
4.3	1721081	LOC_Os04g03820			expressed protein
4.3	1723217	LOC_Os04g03830			OsWAK29 - OsWAK receptor-like protein kinase, expressed
4.3	1736630	LOC_Os04g03850			OsSub39 - Putative Subtilisin homologue, expressed
4.3	1754439	LOC_Os04g03860	Up	Up	expressed protein
4.3	1767007	LOC_Os04g03870			cytochrome P450, putative, expressed
4.3	1770115	LOC_Os04g03880			expressed protein
4.3	1779894	LOC_Os04g03890			cytochrome P450, putative, expressed
4.3	1788564	LOC_Os04g03910			expressed protein
4.3	1791388	LOC_Os04g03920			expressed protein
4.3	1793266	LOC_Os04g03930			expressed protein
4.3	1806509	LOC_Os04g03960			hypothetical protein
4.3	1808469	LOC_Os04g03970			hypothetical protein
4.3	1813950	LOC_Os04g03980	Up		flavin monooxygenase, putative, expressed
4.3	1835462	LOC_Os04g03990	Up		3-5 exonuclease domain-containing protein, putative, expressed
4.3	1843006	LOC_Os04g04000			ECT protein, putative, expressed
4.3	1848746	LOC_Os04g04010	Up		expressed protein
4.3	1857915	LOC_Os04g04020			protein transport protein Sec24-like, putative, expressed
4.3	1866319	LOC_Os04g04030			expressed protein
4.3	1871629	LOC_Os04g04040			expressed protein
4.3	1872731	LOC_Os04g04050			expressed protein
4.3	1873883	LOC_Os04g04060			dynamin family protein, putative, expressed
4.3	1878061	LOC_Os04g04070			expressed protein
4.3	1893361	LOC_Os04g04100			hypothetical protein
4.3	1915758	LOC_Os04g04140			hypothetical protein
4.3	1959629	LOC_Os04g04210			expressed protein
4.3	1971152	LOC_Os04g04230			9-cis-epoxycarotenoid dioxygenase 1, chloroplast precursor, putative, expressed
4.3	1974680	LOC_Os04g04240			sterol 3-beta-glucosyltransferase, putative, expressed
4.3	1985634	LOC_Os04g04254	Up		sterol 3-beta-glucosyltransferase, putative, expressed
4.3	2018207	LOC_Os04g04310			hypothetical protein
4.3	2019220	LOC_Os04g04320			expressed protein
4.3	2034450	LOC_Os04g04330			receptor-like protein kinase 2 precursor, putative, expressed
4.3	2054635	LOC_Os04g04360			expressed protein
4.4	2246910	LOC_Os04g04670			protein kinase, putative, expressed
4.4	2253611	LOC_Os04g04680			expressed protein
4.4	2255933	LOC_Os04g04690			legume lectins beta domain containing protein, putative
4.4	2279198	LOC_Os04g04740			expressed protein
4.4	2281882	LOC_Os04g04750			peroxidase precursor, putative, expressed
4.4	2292020	LOC_Os04g04770			legume lectins beta domain containing protein, putative, expressed
4.4	2294214	LOC_Os04g04780			hypothetical protein
4.4	2295703	LOC_Os04g04790			expressed protein
4.4	2300779	LOC_Os04g04800			protein kinase domain containing protein, expressed
4.4	2390278	LOC_Os04g04950			copper methylamine oxidase precursor, putative, expressed
4.4	2408025	LOC_Os04g04970			expressed protein
4.4	2413801	LOC_Os04g04980			pyridoxal-dependent decarboxylase protein, putative, expressed
4.4	2423293	LOC_Os04g04999			expressed protein
4.4	2426736	LOC_Os04g05010			CBS domain containing membrane protein, putative, expressed
4.4	2441510	LOC_Os04g05030			serine-rich 25 kDa antigen protein, putative, expressed
4.4	2480533	LOC_Os04g05050	Up		pectate lyase precursor, putative, expressed
4.4	2493571	LOC_Os04g05060			cytochrome P450 94A1, putative, expressed
4.4	2501625	LOC_Os04g05070			expressed protein
4.4	2511483	LOC_Os04g05080			vacuolar ATP synthase subunit F, putative, expressed
4.4	2520696	LOC_Os04g05090			expressed protein
4.4	2608981	LOC_Os04g05230			conserved hypothetical protein
4.4	2616282	LOC_Os04g05250			PE-PGRS family protein, putative, expressed
4.4	2667561	LOC_Os04g05360			expressed protein
4.5	4165362	LOC_Os04g07808			expressed protein
4.5	4169608	LOC_Os04g07830			expressed protein
4.5	4178476	LOC_Os04g07850			expressed protein
4.5	4216641	LOC_Os04g07890			AGAP002737-PA, putative, expressed
4.5	4218848	LOC_Os04g07900			expressed protein
4.5	4220840	LOC_Os04g07910			hypothetical protein
4.5	4225728	LOC_Os04g07920			expressed protein
4.5	4231225	LOC_Os04g07930			hypothetical protein
4.5	4243283	LOC_Os04g07970			expressed protein
4.5	4270696	LOC_Os04g08010			hypothetical protein
4.5	4274885	LOC_Os04g08034	Up		ZOS4-02 - C2H2 zinc finger protein, expressed
4.5	4296331	LOC_Os04g08060			ZOS4-03 - C2H2 zinc finger protein, expressed
4.5	4308425	LOC_Os04g08070			expressed protein
4.5	4318919	LOC_Os04g08080			expressed protein
4.5	4326647	LOC_Os04g08110			expressed protein
4.5	4330732	LOC_Os04g08120			hypothetical protein
4.5	4343761	LOC_Os04g08160			expressed protein
4.5	4345692	LOC_Os04g08170			CBL-interacting protein kinase, putative, expressed
4.5	4349134	LOC_Os04g08180	Up		expressed protein
4.5	4353140	LOC_Os04g08190	Up		expressed protein
4.5	4358819	LOC_Os04g08200		Down	expressed protein
4.5	4397241	LOC_Os04g08240			expressed protein
4.5	4401275	LOC_Os04g08250			expressed protein
4.5	4404142	LOC_Os04g08260			hypothetical protein
4.5	4424830	LOC_Os04g08290			ZOS4-04 - C2H2 zinc finger protein, expressed
4.5	4436856	LOC_Os04g08310			expressed protein
4.5	4441881	LOC_Os04g08320	Up		YIF1B, putative, expressed
4.5	4446649	LOC_Os04g08330	Up		expressed protein
4.5	4452696	LOC_Os04g08340	Up		OsSigP3 - Putative Type I Signal Peptidase homologue; employs a putative Ser/Lys catalytic dyad, expressed
4.5	4457458	LOC_Os04g08350			cysteine synthase, chloroplast/chromoplast precursor, putative, expressed
4.5	4463046	LOC_Os04g08360			expressed protein
4.5	4470642	LOC_Os04g08370			Leucine Rich Repeat family protein, expressed
4.5	4484997	LOC_Os04g08390			Leucine Rich Repeat family protein, expressed
5	1365405	LOC_Os05g03339			expressed protein
5	1396364	LOC_Os05g03380			expressed protein
5	1397297	LOC_Os05g03390			expressed protein
5	1410124	LOC_Os05g03400			expressed protein
5	1417473	LOC_Os05g03410			expressed protein
5	1422142	LOC_Os05g03420			expressed protein
5	1426929	LOC_Os05g03430			ATSIZ1/SIZ1, putative, expressed
5	1440715	LOC_Os05g03440			expressed protein
5	1454720	LOC_Os05g03450			lectin protein kinase family protein, putative, expressed
5	1461362	LOC_Os05g03460			protein kinase, putative, expressed
5	1475286	LOC_Os05g03490			expressed protein
5	1478071	LOC_Os05g03500			expressed protein
5	1484654	LOC_Os05g03510			expressed protein
5	1489795	LOC_Os05g03520			expressed protein
5	1493974	LOC_Os05g03530			tetraspanin family protein, putative, expressed
5	1497856	LOC_Os05g03540			expressed protein
5	1501038	LOC_Os05g03550			MYB family transcription factor, putative, expressed
5	1511049	LOC_Os05g03560			expressed protein
5	1515572	LOC_Os05g03574			expressed protein
5	1521685	LOC_Os05g03590			expressed protein
5	1535708	LOC_Os05g03610		Up	phospholipase C, putative, expressed
5	1547433	LOC_Os05g03620			TKL_IRAK_CR4L.4 - The CR4L subfamily has homology with Crinkly4, expressed
5	1553433	LOC_Os05g03630	Up		dnaJ domain containing protein, expressed
5	1561980	LOC_Os05g03640	Down	Up	flavonol synthase/flavanone 3-hydroxylase, putative, expressed
5	1617114	LOC_Os05g03700			hypothetical protein
5	1643448	LOC_Os05g03740		Up	transcription factor TF2, putative, expressed
5	1652020	LOC_Os05g03750			expressed protein
5	1662021	LOC_Os05g03760			zinc finger family protein, putative, expressed
5	1666498	LOC_Os05g03770			expressed protein
5	1675488	LOC_Os05g03780			cation efflux family protein, putative, expressed
5	1682005	LOC_Os05g03790			expressed protein
5	1695247	LOC_Os05g03810			trehalose phosphatase, putative, expressed
5	1698507	LOC_Os05g03820			glutamate--cysteine ligase, chloroplast precursor, putative, expressed
5	1704955	LOC_Os05g03830			aminotransferase, putative, expressed
5	1707173	LOC_Os05g03840			endoglucanase, putative, expressed
5	1717707	LOC_Os05g03860			CPuORF3 - conserved peptide uORF-containing transcript, expressed
5	1718263	LOC_Os05g03865			expressed protein
5	1720445	LOC_Os05g03870			expressed protein
5	1724452	LOC_Os05g03884			homeobox protein knotted-1-like 6, putative, expressed
5	1743366	LOC_Os05g03900			WRKY109, expressed
5	1744573	LOC_Os05g03910			RNA polymerase II-associated protein 3, putative, expressed
5	1752388	LOC_Os05g03920			TKL_IRAK_DUF26-lf.3 - DUF26 kinases have homology to DUF26 containing loci, expressed
5	1758733	LOC_Os05g03930			hypothetical protein
5	1761969	LOC_Os05g03934			expressed protein
5	1782141	LOC_Os05g03960			expressed protein
5	1785136	LOC_Os05g03972			plant protein of unknown function domain containing protein, expressed
5	1795989	LOC_Os05g04000			expressed protein
5	1804182	LOC_Os05g04020			plant protein of unknown function domain containing protein, expressed
5	1826416	LOC_Os05g04050			hypothetical protein
5	1828267	LOC_Os05g04060			plant protein of unknown function domain containing protein, expressed
5	1830739	LOC_Os05g04070	Up		expressed protein
5	1838168	LOC_Os05g04080			expressed protein
5	1840616	LOC_Os05g04090			expressed protein
5	1842852	LOC_Os05g04100			expressed protein
5	1844140	LOC_Os05g04110			expressed protein
5	1846097	LOC_Os05g04120			ferroportin1 domain containing protein, expressed
5	1849199	LOC_Os05g04130			expressed protein
5	1851536	LOC_Os05g04140			expressed protein
5	1859669	LOC_Os05g04150			expressed protein
11	22040368	LOC_Os11g37330			pentatricopeptide repeat domain containing protein, putative, expressed
11	22045646	LOC_Os11g37340			OsFBX426 - F-box domain containing protein, expressed
11	22052568	LOC_Os11g37360			expressed protein
11	22055065	LOC_Os11g37370			expressed protein
11	22061627	LOC_Os11g37380			expressed protein
11	22068104	LOC_Os11g37390			OsFBDUF54 - F-box and DUF domain containing protein, expressed
11	22090454	LOC_Os11g37410			expressed protein
11	22130906	LOC_Os11g37480			expressed protein
11	22134433	LOC_Os11g37490			expressed protein
11	22139918	LOC_Os11g37510			ribosomal protein L4, putative, expressed
11	22150225	LOC_Os11g37520			BTBT3 - Bric-a-Brac, Tramtrack, Broad Complex BTB domain with tetratricopeptide repeats, expressed
11	22156557	LOC_Os11g37530			expressed protein
11	22159509	LOC_Os11g37540			protein phosphatase 2C, putative, expressed
11	22173476	LOC_Os11g37550			OsCML6 - Calmodulin-related calcium sensor protein, expressed
11	22175492	LOC_Os11g37560			expressed protein
11	22181152	LOC_Os11g37570			expressed protein
11	22186464	LOC_Os11g37580			expressed protein
11	22199410	LOC_Os11g37610			expressed protein
11	22203734	LOC_Os11g37620			expressed protein
11	22208279	LOC_Os11g37630			expressed protein
11	22215791	LOC_Os11g37640			ADP-ribosylation factor, putative, expressed
11	22223651	LOC_Os11g37660			vegetative storage protein, putative, expressed
11	22241400	LOC_Os11g37670			expressed protein
11	22261451	LOC_Os11g37680			expressed protein
11	22267448	LOC_Os11g37690			TBC domain containing protein, expressed
11	22272820	LOC_Os11g37700	Down		pleiotropic drug resistance protein, putative, expressed
11	22301910	LOC_Os11g37720			integral membrane protein DUF6 domain containing protein, expressed
11	22305683	LOC_Os11g37730			glutathione S-transferase, N-terminal domain containing protein, expressed
11	22310966	LOC_Os11g37740			stripe rust resistance protein Yr10, putative, expressed
11	22328967	LOC_Os11g37759			stripe rust resistance protein Yr10, putative, expressed
11	22351283	LOC_Os11g37774	Down		stripe rust resistance protein Yr10, putative, expressed
11	22366978	LOC_Os11g37780			stripe rust resistance protein Yr10, putative, expressed
11	22382419	LOC_Os11g37790			mla, putative, expressed
11	22385204	LOC_Os11g37800			mla1, putative, expressed
11	22394137	LOC_Os11g37810			expressed protein
11	22413502	LOC_Os11g37840			expressed protein
11	22419268	LOC_Os11g37850		Up	stripe rust resistance protein Yr10, putative, expressed
11	22427759	LOC_Os11g37860	Down		stripe rust resistance protein Yr10, putative, expressed
11	22442247	LOC_Os11g37870			stripe rust resistance protein Yr10, putative, expressed
12	16705556	LOC_Os12g28270			amidohydrolase, putative, expressed
12	16739280	LOC_Os12g28300			expressed protein
12	16742045	LOC_Os12g28310			hypothetical protein
12	16779068	LOC_Os12g28370			expressed protein
12	16784963	LOC_Os12g28390			expressed protein
12	16814904	LOC_Os12g28460			ATPase, AAA family domain containing protein, expressed
12	16852381	LOC_Os12g28520			abscisic acid-inducible, putative, expressed
12	16872597	LOC_Os12g28550			ATPase, AAA family domain containing protein, expressed
12	16909016	LOC_Os12g28590			ATPase 2, putative, expressed
12	16964046	LOC_Os12g28710			ATPase 3, putative, expressed
12	16966605	LOC_Os12g28720			hypothetical protein
12	16988415	LOC_Os12g28750			TPD1, putative, expressed
12	16999331	LOC_Os12g28760			expressed protein
12	17009382	LOC_Os12g28770			POEI19 - Pollen Ole e I allergen and extensin family protein precursor, expressed
12	17015650	LOC_Os12g28780			expressed protein
12	17021331	LOC_Os12g28790			expressed protein
12	17038112	LOC_Os12g28820			expressed protein
12	17063128	LOC_Os12g28860			expressed protein
12	17064606	LOC_Os12g28870		Up	expressed protein
12	17070764	LOC_Os12g28880			LTPL110 - Protease inhibitor/seed storage/LTP family protein precursor, putative, expressed
12	17089569	LOC_Os12g28910			expressed protein
12	17195668	LOC_Os12g29040			LTPL111 - Protease inhibitor/seed storage/LTP family protein precursor, expressed
12	17200010	LOC_Os12g29050			hypothetical protein
12	17263634	LOC_Os12g29160			LTPL105 - Protease inhibitor/seed storage/LTP family protein precursor, putative, expressed
12	17270791	LOC_Os12g29170			expressed protein
12	17275386	LOC_Os12g29180			expressed protein
12	17302073	LOC_Os12g29220			nodulin MtN3 family protein, putative, expressed
12	17317338	LOC_Os12g29240			latency associated nuclear antigen, putative
12	17354834	LOC_Os12g29280	Up		disease resistance protein RGA3, putative, expressed
12	17362964	LOC_Os12g29290			disease resistance protein RGA3, putative, expressed
12	17367334	LOC_Os12g29300			CESA10 - cellulose synthase, expressed
12	17376279	LOC_Os12g29320			expressed protein
12	17391342	LOC_Os12g29330			no apical meristem protein, putative, expressed
12	17406189	LOC_Os12g29340	Up		expressed protein
12	17415611	LOC_Os12g29350			ATP binding protein, putative, expressed
12	17441549	LOC_Os12g29370			ZmEBE-1 protein, putative, expressed
12	17461961	LOC_Os12g29390			expressed protein
12	17463629	LOC_Os12g29400			GRAM domain containing protein, expressed
12	17467654	LOC_Os12g29410			expressed protein
12	17478005	LOC_Os12g29430			OsWAK125 - OsWAK receptor-like protein OsWAK-RLP, expressed
12	17482835	LOC_Os12g29434			wall-associated receptor kinase 3 precursor, putative, expressed
12	17512505	LOC_Os12g29470			hypothetical protein
12	17514849	LOC_Os12g29480			SAM domain containing protein, putative, expressed
12	17537308	LOC_Os12g29500	Up		expressed protein
12	17544164	LOC_Os12g29510			expressed protein
12	17571537	LOC_Os12g29520	Up	Up	auxin response factor, putative, expressed
